# Supplementary material for: Iron Bioavailability in the Extracellular Environment Is More Relevant Than the Intracellular One in Viability and Gene Expression: A Lesson from Oligodendroglioma Cells
Source: Biomedicines. 2023 Oct 31;11(11):2940. doi: 10.3390/biomedicines11112940 (PMC10668974; doi:10.3390/biomedicines11112940)
Supplement: Supplementary file 1 [file biomedicines-11-02940-s001.zip]

Archive with 1 entries (1 files):
- biomedicines-2636917-supplementary.pdf
